# Supplementary material for: Whey Protein Hydrogels and Emulsion Gels with Anthocyanins and/or Goji Oil: Formation, Characterization and In Vitro Digestion Behavior
Source: Antioxidants (Basel). 2025 Jan 7;14(1):60. doi: 10.3390/antiox14010060 (PMC11760487; doi:10.3390/antiox14010060)
Supplement: Supplementary file 1 [file antioxidants-14-00060-s001.zip]

Archive with 1 entries (1 files):
- antioxidants-3362339-supplementary.pdf
